# Supplementary material for: Dual Targeting of EZH2 and LSD1 Suppresses Hepatocellular Carcinoma via Disruption of Sonic Hedgehog Signaling
Source: Int J Mol Sci. 2026 Apr 27;27(9):3886. doi: 10.3390/ijms27093886 (PMC13163952; doi:10.3390/ijms27093886)
Supplement: Supplementary file 1 [file ijms-27-03886-s001.zip]

Archive with 1 entries (1 files):
- ijms-3885813-supplementary.pdf
